# Supplementary material for: Suppression of Linear Ubiquitination Ameliorates Cytoplasmic Aggregation of Truncated TDP-43
Source: Cells. 2022 Aug 3;11(15):2398. doi: 10.3390/cells11152398 (PMC9367985; doi:10.3390/cells11152398)
Supplement: Supplementary file 1 [file cells-11-02398-s001.zip]

Archive with 1 entries (1 files):
- cells-1806013-supplementary.pdf
